# Supplementary material for: Diagnosis of Coronary Artery Aneurysm in a Caucasian Population Cohort: Evaluating the Agreement Between Japanese Criteria and Different Z Score Formulas
Source: J Clin Med. 2025 Sep 18;14(18):6581. doi: 10.3390/jcm14186581 (PMC12471227; doi:10.3390/jcm14186581)
Supplement: Supplementary file 1 [file jcm-14-06581-s001.zip]

Archive with 1 entries (1 files):
- jcm-3841657-supplementary.pdf
